# Supplementary material for: The Novel Transcription Factor BnaA01.KAN3 Is Involved in the Regulation of Anthocyanin Accumulation Under Phosphorus Starvation
Source: Plants (Basel). 2025 Jul 3;14(13):2036. doi: 10.3390/plants14132036 (PMC12251713; doi:10.3390/plants14132036)
Supplement: Supplementary file 1 [file plants-14-02036-s001.zip]

Archive with 1 entries (1 files):
- plants-3706430-supplementary.pdf
